# Supplementary material for: Early Weaning Possibly Increases the Activity of Lipogenic and Adipogenic Pathways in Intramuscular Adipose Tissue of Nellore Calves
Source: Metabolites. 2023 Sep 21;13(9):1028. doi: 10.3390/metabo13091028 (PMC10536964; doi:10.3390/metabo13091028)
Supplement: Supplementary file 1 [file metabolites-13-01028-s001.zip]

Archive with 11 entries (10 files):
- Supplementary 1 - misc.pdf
- Supplementary 2 - DEG list.pdf
- Supplementary 3 - GO terms.pdf
- Supplementary 4 - KEGG pathways - cópia.pdf
- Supplementary 5 - shared DEGs .pdf
- __MACOSX/
- __MACOSX/._Supplementary 1 - misc.pdf
- __MACOSX/._Supplementary 2 - DEG list.pdf
- __MACOSX/._Supplementary 3 - GO terms.pdf
- __MACOSX/._Supplementary 4 - KEGG pathways - cópia.pdf
- __MACOSX/._Supplementary 5 - shared DEGs .pdf
